# Supplementary material for: SIRT5-mediated desuccinylation of the porcine deltacoronavirus M protein drives pexophagy to enhance viral proliferation
Source: PLoS Pathog. 2025 May 9;21(5):e1013163. doi: 10.1371/journal.ppat.1013163 (PMC12143549; doi:10.1371/journal.ppat.1013163)
Supplement: S1 Table — (XLSX) [file ppat.1013163.s014.xlsx]

## Sheet: Sheet1
	Name	Forward sequence (5ʹ-3ʹ)	Reverse sequence (5ʹ-3ʹ)
	PDCoV-M	TTTGGTACCATGTCTGACGCAGAAGAGTG	TTTCTCGAGTTACATATACTTATACAGGCGAGC
	PDCoV-M-K38R	GTGATCTATGTTATTAGACTTATTCTGCTTTGGCTGCTCCA	CCAAAGCAGAATAAGTCTAATAACATAGATCACACGATTA
	PDCoV-M-K63R	GTTGACAGATCATCTAGAAAGGACGCAGTTTTCATTGTGT	GAAAACTGCGTCCTTTCTAGATGATCTGTCAACTGCGGTC
	PDCoV-M-K64R	GACAGATCATCTAAGAGAGACGCAGTTTTCATTGTGTCCA	CAATGAAAACTGCGTCTCTCTTAGATGATCTGTCAACTGCG
	PDCoV-M-K84R	TTCATATCCTGGGCCAGATACTGGTATGACTCAATTCGTT	TTGAGTCATACCAGTATCTGGCCCAGGATATGAAGGTCAG
	PDCoV-M-K95R	AATTCGTTTATTAATGAGAACCAGATCTGCATGGGCACTC	CCCATGCAGATCTGGTTCTCATTAATAAACGAATTGAGTCA
	PDCoV-M-K136R	TCTCACACCAGTCGTTAGACATGGCAAGCTCAAGCTACATG	GCTTGAGCTTGCCATGTCTAACGACTGGTGTGAGAATTGGA
	PDCoV-M-K139R	GTCGTTAAGCATGGCAGACTCAAGCTACATGGGCAAGAGC	CCCATGTAGCTTGAGTCTGCCATGCTTAACGACTGGTGTG
	PDCoV-M-K141R	AAGCATGGCAAGCTCAGACTACATGGGCAAGAGCT	CTCTTGCCCATGTAGTCTGAGCTTGCCATGCTTAAC
	PDCoV-M-K174R	TTTCACTACACTTTTAGAAAACCTGTGGAATCAAACAACG	TTGATTCCACAGGTTTTCTAAAAGTGTAGTGAAAGGTGTCA
	PDCoV-M-K175R	TCACTACACTTTTAAGAGACCTGTGGAATCAAACAACGATC	TGTTTGATTCCACAGGTCTCTTAAAAGTGTAGTGAAAGGTG
	PDCoV-M-K207R	TTTGGTACCATGTCTGACGCAGAAGAGTG	TTTCTCGAGTTACATATACTTATACAGGCGAGCGTCACCGGCTCTTGAAG
	PDCoV-M-K207E	TTTGGTACCATGTCTGACGCAGAAGAGTG	TTTCTCGAGTTACATATACTTATACAGGCGAGCGTCACCGGCTTCTGAAG
	PDCoV-M-K215R	TTTGGTACCATGTCTGACGCAGAAGAGTG	TTTCTCGAGTTACATATATCTATACAGGCGAGCGTCACC
	SIRT1	TTTGAATTCATGGCGGACGAGGCGGCGCTCGCCCTTCAGC	TTTCTCGAGTTATGATTTGTTTGATGGATAGTTAACGCCTGTT
	SIRT2	TTTGAATTCATGGCCGAGCCGGATCCCTCAGACCCT	TTTCTCGAGTCACTGGGGTTTCTCTCCCTCCGAGGTC
	SIRT3	TTTGGTACCATGGTAGGGGCCGGCATCAGCACG	TTTCTCGAGCTATTTGTCCCAACCATCAAACTTTCC
	SIRT4	TTTGAATTCATGAGGATGAGCTTTGGCTTAATTTTTA	TTTCTCGAGTCAGTGTGGGTCTATTAAAGGCAGCAA
	SIRT5	TTTGGTACCATGCCACCTCTCTGGGGCGTCCCG	TTTCTCGAGCTAAGAGACAGGTTCAGTTTCATGAGG
	SIRT6	TTTGAATTCATGTCGGTGAATTATGCGGCTGGCCTGT	TTTCTCGAGTTAGGCCCAGGGCAGGGATGCCCC
	SIRT7	TTTGAATTCATGGCTGCCGGGGGTCTAAGCCGGTCGGAGC	TTTCTCGAGTCACGTCACTTTCTTCCTTTTGGTTCGCTTGGT
	SIRT5-Δ50	TTTGGTACCATGAAGCACATAGTTGTCATTTCGGGG	TTTCTCGAGCTAAGAGACAGGTTCAGTTTCATGAGG
	SIRT5-H158Y	GGAACCTTCTGGAAATCTATGGTAGTTTGTTTAAAACCCGGT	GTTTTAAACAAACTACCATAGATTTCCAGAAGGTTCCTGGTGCC
	pBAC-PDCoV-M	CTTTTCTCTAAGAAGAAAAGGTATACCGACG	AAAAGGCATAGGATGGAGGAATCGGAGTACC
	PEX5	ACGATAAGGAATTCGAGCTCATGGCAATGCGGGAGCT	AGATCCTTAATTAATTAAGATCTTCACTGGGGGAGGCCGAACAT
	PEX7	ATGACGACGATAAGGAATTCATGAGTACGGCACTCAGCGG	TCGAGGCATGCCCGGGTACCTCAAGCAGGCATGGTAAGAC
	PEX11A	ATGACGACGATAAGGAATTCATGGACGCTTTCATCCGCTT	TCGAGGCATGCCCGGGTACCTCAGTGGATCTTCAGCTTCA
	PEX11B	ATGACGACGATAAGGAATTCATGGACGCCTGGGTCC	TCGAGGCATGCCCGGGTACCTCAGGGCTTGAGTCGCAGC
	PEX11C	ACGATAAGGAATTCGAGCTCATGGCGGCCCTGAGCGGT	AGATCCTTAATTAATTAAGATCTTCAGGGGTCAGCGTTGGCCTGGCC
	PEX12	ATGACGACGATAAGGAATTCATGGCTGAACATGGGGCTCA	TCGAGGCATGCCCGGGTACCTCAGTTCTCAGGGGAGTACAGT
	PEX14	ACGATAAGGAATTCGAGCTCATGGCGTCCTCGGAGCA	AGATCCTTAATTAATTAAGATCTCTAGTCCCGCTCGCTCTCGT
	PEX16	ATGACGACGATAAGGAATTCATGGAGAAGCTGCGGCTC	TCGAGGCATGCCCGGGTACCTCAGCCCCAATTGTAGAAAT
	PEX19	ACGATAAGGAATTCGAGCTCATGGCGGCCCCTCGGG	TCGAGGCATGCCCGGGTACCTCACATGATCAGACATTGTTCGCC
	sgPDCoV-1	GGACGGTGTTGGTTGGTCGT
	sgPDCoV-2	GGAGGAATCGGAGTACCACC
	homo-SIRT5-gRNA1	TCTCACACTCGGCTATGGCG
	homo-SIRT5-gRNA2	GTGCAGCTCATCGATGTTCT
	sus-SIRT5-gRNA1	CTGGCGTTAGTGCCGAGAGT
	sus-SIRT5-gRNA2	AGCACATAGTTGTCATTTCG
	Si-SIRT5	GCCGAUUACUUUCCCAGCUTT	AGCUGGGAAAGUAAUCGGCTT
	Si-SIRT5	CCAACCAGGAUUUGCCCAATT	UUGGGCAAAUCCUGGUUGGTT
	Si-SIRT5	CCAAGCACAUAGUUGUCAUTT	AUGACAACUAUGUGCUUGGTT
	Si-ATG5	GAAAGAAGCUGAUGCUUUATT	UAAAGCAUCAGCUUCUUUCTT
	Si-ATG5	GAAGGUUAUGAGACAAGAATT	UUCUUGUCUCAUAACCUUCTT
	Si-ATG5	GGAAUAUCCUGCAGAAGAATT	UUCUUCUGCAGGAUAUUCCTT
	Si-ATG7	GCGAAUGUAUGGACCCUAATT	UUAGGGUCCAUACAUUCGCTT
	Si-ATG7	GCAUCAUCUUCGAAGUGAATT	UUCACUUCGAAGAUGAUGCTT
	Si-ATG7	GGCUGCAGAUAAGAAGCUATT	UAGCUUCUUAUCUGCAGCCTT
