# Supplementary material for: SIRT5-mediated desuccinylation of the porcine deltacoronavirus M protein drives pexophagy to enhance viral proliferation
Source: PLoS Pathog. 2025 May 9;21(5):e1013163. doi: 10.1371/journal.ppat.1013163 (PMC12143549; doi:10.1371/journal.ppat.1013163)
Supplement: S1 Data — (XLSX) [file ppat.1013163.s015.xlsx]

## Sheet: Fig 1A
PDCoV mRNA
		Vector	SIRT1	SIRT2	SIRT3	SIRT4	SIRT5	SIRT6	SIRT7
		1.03484	1.21118	0.702281	0.529495	1.875	2.32147	0.571747	0.531416
		0.984151	1.08865	0.692994	0.552284	1.76567	2.51791	0.454606	0.608256
		0.981009	1.02565	0.818196	0.620162	2.03579	2.61557	0.579585	0.597668

## Sheet: Fig 1B
PDCoV-Nluc Luciferase activity
			Vector	SIRT1	SIRT2	SIRT3	SIRT4	SIRT5	SIRT6	SIRT7
			1.021	1.084	0.589	0.54	2.106	2.382	0.515	0.483
			1.026	1.166	0.696	0.559	1.919	2.26	0.582	0.458
			0.953	1.012	0.662	0.571	1.956	2.366	0.575	0.472

## Sheet: Fig 1C
	Virus titer
		Vector	SIRT5
		6	6.6
		6.1	6.7
		6.2	6.7

## Sheet: Fig 1D
SIRT5 mRNA
		NC	Si-SIRT5
		1	0.364
		0.895	0.319
		1.117	0.416

## Sheet: Fig 1E
PDCoV mRNA
		NC	Si-SIRT5
		1	0.335
		0.945	0.283
		1.058	0.396

## Sheet: Fig 1F
	Virus titer
		NC	Si-SIRT5
		6.9	6.2
		6.9	6
		6.8	6.2

## Sheet: Fig 1G
PDCoV mRNA
		DMSO	NRD167
		1	0.185
		0.952	0.172
		1.05	0.199

## Sheet: Fig 1H
Virus titer
		DMSO	NRD167
		6.6	5.6
		6.8	5.7
		6.6	5.5

## Sheet: Fig 4J
			mRFP+/GFP-																				mRFP+/GFP+
		MOCK	21.64	28.24	32.59	33.33	30.68	37.25	20.95	12	36.61	13.79	14.94	37.04	33.87	25.35	16.67	17.39	36.84	37.74	14.63	22.22	78.36	71.76	67.41	66.67	69.32	62.75	79.05	88	63.39	86.21	85.06	62.96	66.13	74.65	83.33	82.61	63.16	62.26	85.37	77.78
		PDCoV	52.5	38.89	42.5	42.55	30.36	38.46	64.38	45.24	71.68	52.22	40.66	55.81	77.47	61.83	39.29	40.85	66.86	67.92	75.98	76.73	47.5	61.11	57.5	57.45	69.64	61.54	35.63	54.76	28.32	47.78	59.34	44.19	22.53	38.17	60.71	59.15	33.14	32.08	24.02	23.27
		PDCoV+Baf-A1	29.41	33.33	27.69	33.45	23.95	33.33	37.78	38.58	27.78	30.49	43.21	18.18	6.06	8.45	12.5	24.71	32.08	25.97	28.33	27.59	70.59	66.67	72.31	66.55	76.05	66.67	62.22	61.42	72.22	69.51	56.79	81.82	93.94	91.55	87.5	75.29	67.92	74.03	71.67	72.41
		PDCoV+CQ	54.93	53.75	51.49	21.88	10.87	18.31	32.26	36.76	27.19	32.73	26.72	42.86	38.37	8.7	25	18.57	38.46	15	27.08	54.24	45.07	46.25	48.51	78.13	89.13	81.69	67.74	63.24	72.81	67.27	73.28	57.14	61.63	91.3	75	81.43	61.54	85	72.92	45.76
		PDCoV+Torin1	81.82	65.44	55.22	67.48	54.17	65.83	53.73	79.15	58.82	63.16	69	70.11	58.89	81.04	80.59	60.25	57.69	79.27	62.79	65.67	18.18	34.56	44.78	32.52	45.83	34.17	46.27	20.85	41.18	36.84	31	29.89	41.11	18.96	19.41	39.75	42.31	20.73	37.21	34.33

## Sheet: Fig 5C
			mRFP+/GFP-																				mRFP+/GFP+
		MOCK	22.22	25	13.46	17.11	18.6	28.85	17.19	24.24	21.95	26.09	27.27	26.44	30.12	21.21	19.64	18.88	23.61	0	13.21	3.39	77.78	75	86.54	82.89	81.4	71.15	82.81	75.76	78.05	73.91	72.73	73.56	69.88	78.79	80.36	81.12	76.39	100	86.79	96.61
		PDCoV	75.17	68.54	68.75	63.5	57.66	27.81	71.35	44	65.82	67.72	63.04	67.44	64.74	38.89	63.5	56.16	25	66.58	56.67	79.49	24.83	31.46	31.25	36.5	42.34	72.19	28.65	56	34.18	32.28	36.96	32.56	35.26	61.11	36.5	43.84	75	33.42	43.33	20.51
		PDCoV+NRD167	27.91	29.58	20	12.7	26.83	20.83	15	23.68	33.33	31.82	30.12	6.25	18.18	33.77	18.75	26.47	14.29	31.58	20.63	17.65	72.09	70.42	80	87.3	73.17	79.17	85	76.32	66.67	68.18	69.88	93.75	81.82	66.23	81.25	73.53	85.71	68.42	79.37	82.35

[truncated: 9 more sheets: Fig 5F, Fig 5G, Fig 5H, Fig 5J, Fig 7C, Fig 8C, Fig 8E, S6 Fig , S10B Fig]
